# Supplementary material for: Transcriptional networks of transient cell states during human prefrontal cortex development
Source: Front Mol Neurosci. 2023 Apr 17;16:1126438. doi: 10.3389/fnmol.2023.1126438 (PMC10150774; doi:10.3389/fnmol.2023.1126438)
Supplement: Supplementary file 9 [file Table_1.XLSX]

## Sheet: Sheet1
Human cortical cell markers
NE (early stages - VZ): SOX2 (neural plate), NOTCH1, HES3, SOX10 (migrating neural crest towards glial)
RG: PAX6, SOX2, VIM, HES1, PTPRZ1, SLC1A3, HOPX, SFRP1, ZEB1, TOP2A
- vRG (VZ): CRYAB, HMGA2
- oRG (oSVZ): HOPX, LINC00943
- RG towards astrocytes: GFAP, GLAST, BLBP
- RG towards oligo: SOX10
Cajal-Retzius (SP+MZ): RELN
IPCs (VZ+SVZ): EOMES, PPP1R17, SSTR2, PENK, TBR2, ASCL1/MASH1
Cycling progenitors (self-renewing - VZ): MKI67, PCNA, SOX2, HMGB2
Microglia (all): CCL3/4, AIF1 , PTPRC, P2RY12, CD11B, CD45, IBA1, CD68, CD40
Pericytes (all): RGS5
Vascular/endothelial (all): CLDN5, ITM2A, ESAM
Excitatory deep layer (CP): BCL11B, NEUROD1, TBR1, SOX5, PCP4
Excitatory upper layer (CP): NEUROD6 (NBN), SATB2, STMN2, LMO4, CUX1, POU3F2, MAP2, PSD95
Glutamatergic/Excitatory Neurons (CP): BCL11B, NEUROD6, SATB2, VGLUT1, VGLUT2, NMDAR1, NMDAR2B, NEUROD2, RBFOX1
- CP layer 2/3 : CUX2, POU3F2, LMO4, SATB2, TLE3, LHX2, MARCKSL1, ID2, MEF2C
- CP layer 4: TLE1, CUX1/2, RORB, RAC3, IGFBP4, NR4A2, NECAB1
- CP layer 4/5: FOXP2, NEFM, BHLHE22
- CP layer 5/6: TBR1, SOX5, FOXP2, LMO3, LDB2, ETV1, CRYM, FEZF2, DKK3, TLE4, SEMA3E
GABAergic/Interneurons (CP+GE): DLX1/2/5/6, LHX6, PDE4DIP, GAT1, GAD65, GAD67,
- MGE: SST, PV, LHX6, MXPH1, PAM, CALB2, CAMLG, NPY, SOX6, TAC1, SATB1
- CGE: SP8, CXCR4, VIP, CALB2, NR2F2, IGF1, PROX1
- Cortical inhibitory: GAD1
OPCs (VZ+oSVZ): PDGFRA, OLIG1, PTPRZ1, COL20A1, MEG3, PMP2, APOD, NG2
Oligodendrocytes (all except germinal): OLIG1, OLIG2, MOBP, OLIG3, MOG, MBP
Astrocytes (all except germinal): AQP4, GFAP, CLU, SLCO1C1, SPARCL1, TNC, ADGRV1, MGST1
