# Supplementary material for: Transcriptional networks of transient cell states during human prefrontal cortex development
Source: Front Mol Neurosci. 2023 Apr 17;16:1126438. doi: 10.3389/fnmol.2023.1126438 (PMC10150774; doi:10.3389/fnmol.2023.1126438)
Supplement: Supplementary file 10 [file Table_2.XLSX]

## Sheet: Sheet1
Table 1: PAGA paths to different cell fates.
Fig 1 Panel C	IP	Node 6, 7, 8, 3, 13, 2, 11	fate transition path from RG cluster 6 to IP cluster 11
	Neuron1	Node 6, 7, 8, 3, 13, 2, 4, 1, 16, 18	fate transition path from RG cluster 6 to neuron cluster 18	cell can achieve same fate through different intermediate transition states
	Neuron2	Node 6, 11, 2, 4, 1, 16, 18	fate transition path from RG cluster 6 to neuron cluster 18
	Neuron3	Node 6, 7, 3, 13, 2, 4, 1, 16, 18	fate transition path from RG cluster 6 to neuron cluster 18
	Neuron4	Node 6, 7, 8, 4,	fate transition path from RG cluster 6 to neuron cluster 4
	Neuron5	Node 6, 7, 8, 4, 9, 5	fate transition path from RG cluster 6 to neuron cluster 5
	Neuron6	Node 6, 7, 8, 4, 1, 16, 18	fate transition path from RG cluster 6 to neuron cluster 18
Fig 1 Panel D	Neuron1	Node10, 15, 14, 8, 5, 12, 7	fate transition path from RG cluster 10 to neuron cluster 7	cell can achieve same fate through different intermediate transition states
	Neuron2	Node 10, 15, 14, 8, 3, 12, 7	fate transition path from RG cluster 10 to neuron cluster 7
	Neuron3	Node 10, 18, 16, 11, 14, 8, 5, 7	fate transition path from RG cluster 10 to neuron cluster 7
	Neuron4	Node 10, 18, 16, 19, 0, 2, 4, 1, 3, 6	fate transition path from RG cluster 10 to neuron cluster 6	cell can achieve same fate through different intermediate transition states
	Neuron5	Node 10, 18, 16, 19, 0, 13, 6	fate transition path from RG cluster 10 to neuron cluster 6
	Neuron6	Node 10, 18, 11, 14, 9, 1, 0, 2, 4, 13, 6	fate transition path from RG cluster 10 to neuron cluster 6
	Neuron7	Node 10, 18, 16, 11, 14, 9, 1, 0, 2, 4, 13, 6	fate transition path from RG cluster 10 to neuron cluster 6
	Neuron8	Node 10, 15, 14, 9, 1, , 0, 2, 4, 13, 6
Fig 1 Panel E	OPC1	Node 8,9,13,7	fate transition path from RG cluster 8 to OPC cluster 7	continuum to cell cluster 14, 7; can achieve same fate through different intermediate transition states
	OPC2	Node 8,9,3,0,15	fate transition path from RG cluster 8 to OPC cluster 15
	Neuron1	Node 8,9,3,0,2,12	fate transition path from RG cluster 8 to neuron cluster 12
	Neuron2	Node 8,9,3,0,6	fate transition path from RG cluster 8 to neuron cluster 6
	Neuron3	Node 8,9,3,0,1,5,10	fate transition path from RG cluster 8 to neuron cluster 10
